# Supplementary material for: Assessing the Cost-Effectiveness of Photobiomodulation for Oral Mucositis Prevention and Treatment: A Systematic Review
Source: Biomedicines. 2024 Oct 16;12(10):2366. doi: 10.3390/biomedicines12102366 (PMC11505555; doi:10.3390/biomedicines12102366)
Supplement: Supplementary file 1 [file biomedicines-12-02366-s001.zip]

Archive with 1 entries (1 files):
- biomedicines-3258048-supplementary.pdf
